# Supplementary material for: Deep Phenotyping of Musicians’ Upper Limb Dystonia
Source: Tremor Other Hyperkinet Mov (N Y). 2025 Jul 17;15:31. doi: 10.5334/tohm.1044 (PMC12273687; doi:10.5334/tohm.1044)
Supplement: Supplemental File. — Video segments 1 to 10 and Tables 1 to 4. [file tohm-15-1-1044-s1.zip]

Archive with 14 entries (14 files):
- tohm-1044_frucht-s1/Table 1a--Keyboard.xlsx
- tohm-1044_frucht-s1/Table 1b--Plucked strings.xlsx
- tohm-1044_frucht-s1/Table 1c--Percussion.xlsx
- tohm-1044_frucht-s1/Table 1d--Woodwind.xlsx
- tohm-1044_frucht-s1/Table 1e--Strings.xlsx
- tohm-1044_frucht-s1/Table 2a--Writer's cramp.xlsx
- tohm-1044_frucht-s1/Table 2b--Other dystonia.xlsx
- tohm-1044_frucht-s1/Table 3--FTSDma in the literature.xlsx
- tohm-1044_frucht-s1/Table 4a--Writer's cramp in the literature.xlsx
- tohm-1044_frucht-s1/Table 4b--Other dystonia in the literature.xlsx
- tohm-1044_frucht-s1/Table01-04-Legends.docx
- tohm-1044_frucht-s1/Table01-04-Legends.pdf
- tohm-1044_frucht-s1/Video_segments_1-10_with_legends.docx
- tohm-1044_frucht-s1/Video_segments_1-10_with_legends.pdf
