# Supplementary material for: Deep Phenotyping of Musicians’ Upper Limb Dystonia
Source: Tremor Other Hyperkinet Mov (N Y). 2025 Jul 17;15:31. doi: 10.5334/tohm.1044 (PMC12273687; doi:10.5334/tohm.1044)
Supplement: Supplemental File. — Video segments 1 to 10 and Tables 1 to 4. [file tohm-15-1-1044-s1.zip › tohm-1044_frucht-s1/Table 1a--Keyboard.xlsx]

## Sheet: Sheet1
	Table 1a--Keyboard
	Pt #	Video	Instrument	Hand	Age onset	Age eval	Gender	Pattern	Other phenom (tech spec; geste)		Trigger?	Task-spread	Anatomic spread	Other
	1	Y	Pn	L	60	61	M	Ia	none		remote ipsilateral humeral fracture	no	no	none
	2	Y	Pn	L+R	45	59	M	IIa	none		ipsilateral mild ulnar neuropathy (underwent release)	no	yes	dystonia began in the right hand, resolved with ulnar release, then spread to left hand, did not improve with release
	3	Y	Pn	L+R	25	28	M	IIc	none		none	no	yes	dystonia began in the left hand, spread to other tasks, then resolved, spread to the right hand with piano
	4	N	Pn	R	26	32	M	IIIa + Iid	none		none	no	no	concomitant history of MS
	5	Y	Pn	R	67	72	M	IIa	none		none	no	no	none
	6	Y	Pn	R	50	52	F	IV	triggered by playing piano and typing Braille		none	Yes, to Braille	no	none
	7	N	Pn	R+L	38	65	M	Iie + Ia	none		none	Yes, to typing	yes	mother with spasmodic dysphonia
	8	Y	Pn	L	55	58	M	IIc	none		Initial trauma--dystonia with typing; second trauma--piano and rest	Yes, to typing abd rest	no	none
	9	Y	Pn	R	24	40	F	Ib	none		none	no	no	none
	10	Y	Pn	L	48	49	M	IIb	Imitating playing in the air--normal		none	Yes, to typing and rest	no	thinking of applauding causes the 3rd finger to curl
	11	Y	Pn	L	45	47	M	Ib	Positive sensory geste (touch on dorsum); negative sensory geste (palmar touch)		wrist pain, tendinitis	Yes, to rest	no	use of trick at the keyboard to prevent flexion
	12	Y	Pn	R	40	67	M	IIc	none		none	no	no	none
	13	Y	Pn	R	48	50	M	IIc	none		none	no	no	none
	14	Y	Pn	L	22	27	M	IIIa	improvement with mechanical splints		none	no	no	other
	15	Y	Pn	R	47	56	M	Ia + IIf	none		none	no	no	none
	16	Y	Pn	R	48	49	F	IIIb	none		none	Yes, to typing and computer mouse	no	none
	17	Y	Pn	L	53	62	M	Ib + IIc	none		none	no	no	imitating playing on a table is fine
	18	Y	Pn	R	50	65	M	Ic	mirror dystonia with writing		none	Yes, to writing and rest	no	none
	19	Y	Pn	L	56	57	M	Ic	none		none	no	no	7 year clinical remission after one Botox injection session
	20	Y	Pn	R+L	27	33	M	Ic + IIa	none		none	no	yes	none
	21	Y	Pn	L	30	31	M	IIb	none		none	no	no	none
	22	Y	Pn	R	24	62	M	Ia	none		surgical exploration	no	no	none
	23	Y	Pn	R	42	67	F	IIIa	none		none	Yes-to typing	no	none
	24	Y	Pn	L	25	26	M	IIa	none		none	no	no	none
	25	Y	Pn	R	28	41	M	IId	none		none	no	no	none
	26	Y	Pn	R	23	27	M	IIIb	none		none	no	no	none
	27	Y	Pn	R	60	66	M	IIa	none		none	no	no	none
	28	Y	Pn	R	N/A	N/A	M	Ib	N/A		N/A	N/A	N/A	N/A
	29	Y	Pn	R	N/A	N/A	M	Id + IIa	none		none	no	no	none
	30	Y	Pn	L	36	52	M	Ia	geste with typing (touching index with thumb)		none	Yes, to typing	no	none
	31	Y	Pn	R	63	65	M	IIIa + IIa	none		none	Yes, to typing	no	none
	32	Y	Pn	R	33	36	M	IIIb	none		none	no	no	none
	33	Y	Pn	L	63	68	F	IIb	none		none	no	no	none
	34	Y	Pn	R	34	35	M	IIe	none		none	Yes, to typing	no	none
	35	Y	Pn	R	37	44	M	IIIb	mirror dystonia with typing		none	Yes, to typing, posture, rest	no	none
	36	Y	Pn	R	41	44	F	Ic	none		none	no	no	"It's like a computer that isn’t able to do the program"
	37	Y	Pn	R	63	67	M	IIc	none		none	Yes--to typing	no	none
	38	Y	Pn	R	51	55	M	Ie	none		none	no	no	none
	39	Y	Pn	R+L	61	66	M	IIc + IIa	mirror dystonia with writing		none	Yes, to writing and rest	yes	none
	40	Y	Pn	R	55	65	M	IIa	none		none	Yes, to typing, posture, rest	no	none
	41	Y	Pn	R	36	34	M	Ic	none		none	no	no	near complete response to BoNT
	42	Y	Pn	R	33	34	M	Ib	none		none	no	no	none
	43	Y	Pn	L	22	25	M	Va	geste (holding wrist with other hand)		none	Yes, to typing	no	good response to BoNT
	44	Y	Pn	R	22	28	M	Ib	none		none	no	no	none
	45	Y	Pn	R	40	41	M	IIIc	none		elbow trauma	Yes, to typing, posture	no	none
	46	Y	Pn	R	30	36	M	IIIb	none		none	Yes, to writing	no	good responst to BoNT
	47	Y	Pn	R	N/A	N/A	M	IId	none		none	Yes, typing	no	none
	48	Y	Accord	R	31	35	M	If	accomodates by removing the finger from the hand; splint on 4 improves 3		none	no	no	none
	Summary	46Y		65% R	41.3 yr	48.3 yr	88% M				0.15	0.4	0.1
				25% L
				10% Bil
