# Supplementary material for: Deep Phenotyping of Musicians’ Upper Limb Dystonia
Source: Tremor Other Hyperkinet Mov (N Y). 2025 Jul 17;15:31. doi: 10.5334/tohm.1044 (PMC12273687; doi:10.5334/tohm.1044)
Supplement: Supplemental File. — Video segments 1 to 10 and Tables 1 to 4. [file tohm-15-1-1044-s1.zip › tohm-1044_frucht-s1/Table 1b--Plucked strings.xlsx]

## Sheet: Sheet1
		Table 1b--Plucked strings
		Pt #	Video	Instrument	R/L	Age onset	Age eval	Gender	Phenomenology	Mirror, geste, exam		Trigger	Task spread	Anatomic spread	Other
		1	Y	Bnj	R	51	53	M	Ic	none		none	no	no	none
		2	Y	Bnj	R	58	59	M	IIIb	mirror dystonia when writing		none	Yes, to writing	no	none
		3	Y	Bnj	R	40	42	F	Ie	none		none	no	no	"my brain was telling my fingers to do something but my fingers had lost their independence and couldn't do it"
		4	Y	Bnj	R	43	60	M	IIc	none		none	no	no	none
		5	Y	Gtr/Bnj hybrid	R	29	43	M	IIId	none		none	no	no	none
		6	N	Gtr	R	30	33	M	Ie + IIIc	geste touching the thumb to the 3rd finger		none	Yes, to typing, posture and rest	no	none
		7	N	Gtr	L	19	33	M	IIa	none		none	no	no	"my hand would not respond the way it was supposed to"
		8	Y	Gtr	L	21	23	M	IIg	none		none	no	no	none
		9	Y	Gtr	R	30	45	M	IIc	remarkable sensory trick pick; pick needs to slightly touch the index finger to work		none	Yes, to most hand tasks	no	adaptation to using the sensory trick pick
		10	Y	Gtr	R	32	42	M	IIId	none		none	no	no	none
		11	Y	Gtr	R	28	53	M	IIIb	none		none	yes, to typing, posture and most hand tasks	no	none
		12	N	Gtr	R	45	53	M	Vc	none		none	Yes, to writing	no	none
		13	N	Gtr	R	31	41	M	Ic	none		none	no	no	none
		14	Y	Gtr	R	NA	NA	F	IIc	none		N/A	Yes, to writing	no	none
		15	Y	Gtr	R	NA	NA	M	IIa	none		N/A	N/A	no	none
		16	Y	Gtr	R	55	55	M	IIIc	none		none	no	no	none
		17	Y	Gtr	R	29	34	M	IId	none		none	no	no	none
		18	Y	Gtr	L	47	58	M	IId	modest glove effect		none	no	no	none
		19	Y	Gtr	R	33	34	M	IIa	none		none	no	no	none
		20	Y	Gtr	L	48	49	F	Ig + IIh	none		none	no	no	none
		21	Y	Gtr	L	24	28	M	IId	none		none	no	no	prominent fingerectomy effect
		22	Y	Gtr	L+R	26	40	M	IIa + IIIc	none		none	no	yes	dystonia began in left hand, spread to right one year later
		23	Y	Gtr	R	59	65	M	Ib	none		none	no	no	uses kineseo tape to hand to help
		24	Y	Gtr	L	21	61	M	IIe	none		none	Yes, to typing	no	none
		25	Y	Gtr	R	29	33	M	IIIb	mirror dystonia; glove effect; partial glove effect on 1; full glove effect on 1,2		none	Yes, to typing	no	none
		26	Y	Gtr	R	63	66	M	IIc	none		none	Yes, to typing, writing, posture and rest	no	none
		27	Y	Gtr	R	48	63	M	IIb	despite a nine year hiatus from playing, dystonia immediately triggered with playing		none	no	no	none
		28	Y	Gtr	R	16	17	M	IIc	none		none	no	no	none
		29	Y	Gtr	R	50	64	M	IId	world class Flamenco playing; can't play an ascending scale		none	no	no	none
		30	Y	Gtr	L	32	57	M	IIc	none		none	Yes, to typing, posture, hand movement	no	none
		31	N	Gtr	R	73	76	M	IIb	none		none	no	no	none
		32	Y	Gtr	L	45	65	M	IIi	none		none	Yes, to hand movement	no	none
		33	Y	Gtr	L	39	40	M	IId	very prominent glove effect		none	no	no	none
		34	Y	Gtr	R	50	70	M	Vb	none		none	Yes, to writing	no	"the internal gyroscope of my right wrist is broken"
		35	N	Gtr	L	41	46	M	IIf	none		none	Yes, to writing	no	none
		36	Y	Gtr	L	31	41	M	IIa	none		none	Yes, to typing	no	none
		37	Y	Gtr	R+L	35	38	M	IIIe	prominent glove effect		none	no	no	none
		38	N	bs Gtr	R	32	36	M	IId	none		none	no	no	none
		39	Y	Koto	R	49	51	F	IIIc	none		Yes, switching instruments	no	no	none
		40	Y	Harp	R	37	40	F	IIa	none		none	no	no	none
		Summary	34Y		67.5% R	38.7 yr	47.6 yr	87.5% M		10% glove effect		0.025	0.35	0.025
					27.5%L
					5% B
