# Supplementary material for: Deep Phenotyping of Musicians’ Upper Limb Dystonia
Source: Tremor Other Hyperkinet Mov (N Y). 2025 Jul 17;15:31. doi: 10.5334/tohm.1044 (PMC12273687; doi:10.5334/tohm.1044)
Supplement: Supplemental File. — Video segments 1 to 10 and Tables 1 to 4. [file tohm-15-1-1044-s1.zip › tohm-1044_frucht-s1/Table 1c--Percussion.xlsx]

## Sheet: Sheet1
			Table 1c--Percussion
			Pt #	Video	Instrument	Stick or Hand	R/L	Age onset	Age eval	Gender	Phenomenology	Mirror, geste, exam		Trigger	Task spread	Anatomic spread	Other
			1	Y	Drm	Stick	R	41	44	M	Vc+Vd+IIc	none		none	spread to putting, holding a knife, brushing teeth, playing piano	no	none
			2	N	Drm	Stick	L	32	34	M	Va+Ve	none		none	none	no	none
			3	N	Drm	Stick	L	45	52	M	Vc+Ie+IIf	none		none	severe spread to rest and all actions	no	none
			4	Y	Drm	Stick	L	N/A	N/A	M	Vd+IIb+IIj	forcible geste: taping the 3rd, 4th and fifth fingers together to prevent them from moving		none	none	no	none
			5	Y	Drm	Stick	R	53	57	M	Vc+Vd+IIa	none		childhood trauma, severing of flexor tendons (with repair) of 4,5	spread to writing	no	none
			6	Y	Drm	Stick	L	52	54	M	VII	none		none	spread to posture, any arm action	no	significant disability from spread to any action in proximal arm
			7	Y	Drm	Stick	R	50	51	F	Vd+IIb+IIj	none		none	none	no	none
			8	Y	Drm	Stick	R	25	28	M	Vd+IIg	dystonia triggered specifically by higher speeds		none	none	no	none
			9	Y	Drm	Stick	L	N/A	N/A	M	Vd+IIc	none		marked worsening after ulnar release	none	no	none
			10	Y	Drm	Stick	L	45	47	M	Va	dystonia triggered specifically by high speed soft playing		none	none	no	none
			11	Y	Drm	Stick	L	46	51	M	Vc+Vd+IIa	able to play with match grip without difficulty		none	none	no	"Botox is quieting the noise, allowing me to do what I really want to do"
			12	Y	African Drm	Hand	L	53	59	M	Vc+Vd+IIa	dystonia specifically triggers between hand strikes of the drum		worsening of dystonia and spread to other tasks post COVID	spread to typing, piano, posture and rest	no	none
			13	Y	Drm	Stick	R	56	57	M	Vc+Vd	none		none	none	no	none
			14	N	Drm	Stick	L	29	36	M	IIIa	original pattern of proximal dystonia remitted, followed by current pattern		none	none	no	none
			15	Y	Tbl	Hand	R	43	45	M	Ic	sensory trick, putting 2 next to thumb		none	none	no	none
			Summary	13Y			40% R	43.8 yr	47.3 yr	93% M				0.2	0.33	0
							60%L
