# Supplementary material for: Deep Phenotyping of Musicians’ Upper Limb Dystonia
Source: Tremor Other Hyperkinet Mov (N Y). 2025 Jul 17;15:31. doi: 10.5334/tohm.1044 (PMC12273687; doi:10.5334/tohm.1044)
Supplement: Supplemental File. — Video segments 1 to 10 and Tables 1 to 4. [file tohm-15-1-1044-s1.zip › tohm-1044_frucht-s1/Table 1d--Woodwind.xlsx]

## Sheet: Sheet1
		Table 1d Woodwind
		Pt #	Video	Instrument	R/L	M/F	Age onset	Age Eval	Phenomenology	Geste, Mirror		Trigger?	Task spread	Anatomic spread	Other
		1	Y	Flt	L	M	22	31	IIi	none		none	Yes, to typing	no	none
		2	Y	Flt	L	F	42	52	IIa	none		none	no	no	"If I don't play, I would die"
		3	Y	Flt	L	M	43	48	IIi	none		none	no	no	none
		4	Y	Flt	L+R	M	34	36	IIa + IIa	Spread from left hand to right hand, all limited just to flute performance		marked increase in practice time over three days	no	yes	none
		5	Y	Flt	R	F	53	56	IIb	none		none	no	no	none
		6	Y	Flt	L	M	29	31	IIa	Imagining playing with the hand at rest leads to flexion of 4 and 5		none	Yes (spread with imagination)	no	none
		7	Y	Flt	L	F	35	38	IIf	Instrument modification with extensions to work around flexion of 4		none	no	no	none
		8	Y	Flt	L	F	21	22	IIi	none		none	no	no	none
		9	Y	Flt	R+L	F	50	60	IIb + IIi	Virtually simultaneous involvement		none	no	no	none
		10	Y	Flt/picl	L	F	37	48	Iid	Flute more affected than piccolo		none	no	no	Excellent response to BoNT
		11	Y	Flt	L	F	30	31	IIa	none		none	no	no	none
		12	Y	Flt	R	M	30	35	IIf	none		none	no	no	none
		13	Y	Flt	L	F	69	70	IIc	Imagining playing leads to flexion of the fingers		none	Yes (spread with imagination)	no	none
		14	Y	Flt	L	F	53	71	IIc	mirror dystonia		none	Yes, to writing	no	Good response to BoNT
		15	Y	Clt	R	M	N?A	N/A	IIi	none		none	no	no	Good response to BoNT
		16	N	Clt	L	M	16	38	IIc	none		none	no	no	none
		17	Y	Clt	R	M	27	27	Ic	Exquisite technique and speed dependent pushing of index finger off the whole		none	no	no	none
		18	Y	Clt	R	M	N/A	N/A	If + Iia	Effective sensory geste, holding a pencil between the fingers while playing		none	no	no	none
		19	Y	Clt	R	F	24	26	Iia	none		none	no	no	none
		20	Y	Clt	L	F	22	27	IIa	none		none	no	no	none
		21	Y	Clt	R	M	24	28	IIf	none		none	no	no	none
		22	Y	Clt	R	F	20	27	IIc	none		none	no	no	none
		23	Y	Clt	R	M	24	28	Iia	none		none	mp	no	none
		24	Y	Clt	L	F	50	51	IIi	none		none	no	no	none
		25	Y	Clt	L	M	55	58	Iia	none		C8 radiculopathy ten years prior	no	no	none
		26	Y	Clt	R	F	28	32	IIa	none		none	no	no	none
		27	N	Clt	R	M	35	72	IIb	none		none	no	yes	Three decade prior history of IIa flexion on L--resolved
		28	N	Sax	R	M	65	69	IId	none		none	no	yes	none
		29	Y	Sax	R	M	24	26	Id	none		none	no	no	none
		30	Y	Sax/flt	R	M	32	36	IIb	Descending scales very difficult; ascending scales unaffected; flute, alto sax also involved		Basketball shoulder injury four weeks prior	no	no	none
		31	Y	Flt/reed	L	M	56	58	IIf	none		none	Yes, to typing	no	none
		32	Y	Sx/Dbl	L	M	54	59	IIi	none		none	no	no	none
		33	Y	Sax	R	M	22	22	Ic	none		none	no	no	none
		34	N	Bsn	L	F	35	40	IIa	none		none	no	no	none
		35	Y	Bgp	L	M	29	40	IIc	none		none	no	no	none
		36	N	Bgp	R+L	M	45	50	IIi	none		none	no	no	none
		37	Y	Bgp	L	M	45	48	IIa	none		Repetitive exercise leading to ulnar neuropathy	no	no	Ulnar release performed with relief of pain, but no change in dystonia
		38	Y	Tpt	R+L	M	45	55	IIa + (Vb-Iic)	Able to play extremely fast passages with the right hand with minimal disruption		none	Spread to posture and to rest; second hand worse	yes	Second hand developed dystonia quicker and more severe in pattern
		39	N	Tpt	R	M	42	44	Ic	none		none	no	no	none
		40	Y	Bclt	R	M	34	35	IId	none		none	none	no	none
		Summary	34Y		42.5% R	62.5% M	36.9y	42.8y				0.1	0.15	0.1
					47.5%L
					10% B
