# Supplementary material for: Deep Phenotyping of Musicians’ Upper Limb Dystonia
Source: Tremor Other Hyperkinet Mov (N Y). 2025 Jul 17;15:31. doi: 10.5334/tohm.1044 (PMC12273687; doi:10.5334/tohm.1044)
Supplement: Supplemental File. — Video segments 1 to 10 and Tables 1 to 4. [file tohm-15-1-1044-s1.zip › tohm-1044_frucht-s1/Table 1e--Strings.xlsx]

## Sheet: Sheet1
	Table 1e--Strings
	Pt #	Video	instrument	R/L	Age onset	Age eval	Gender	Phenomenology	Other Phenomenology	Trigger?	Task spread	Anatomic spread	Other
	1	Y	Vln	R	19	21	M	Va	same pattern immitating with a pen	none	Yes, to writing	no	none
	2	Y	Vln	R	25	38	M	Va	none	none	Yes, to writing	no	none
	3	N	Vln	R	25	59	F	Vc	none	none	Yes, to writing, posture	no	none
	4	Y	Vln	R	30	33	M	Via	technique and speed specific: Quartetsatz as trigger	none	no	no	pressure to biceps improves control
	5	Y	Vln	R	31	32	M	VII	only on upbow	none	Yes, to pouring	no	none
	6	Y	Vln	R	27	31	F	VIa	technique and speed specific: Quartetsatz as trigger; particularly on up bow	none	no	no	none
	7	Y	Vln	R	49	52	M	VII	none	supraspinatus tear	no	no	none
	8	Y	Cello	R	60	67	M	Va	none	none	no	no	none
	9	N	Vln	L	37	40	F	IIa	none	none	no	no	none
	10	Y	Vln	L	24	26	F	IIa	none	none	no	no	none
	11	Y	Vln	L	57	59	F	IIa	none	none	no	no	none
	12	Y	Vln	L	22	39	M	IIa	none	none	no	no	none
	13	Y	Vln	L	32	33	F	IIa	none	none	no	no	none
	14	N	Vln	L	40	57	M	IIa	none	none	no	no	none
	15	Y	Vln	L	37	39	F	Vc	none	none	no	no	none
	16	Y	Vln	L	23	39	M	IId	none	none	no	no	none
	17	Y	Vln	L	21	24	F	IIa	triggered by asending passages; descending unaffected	none	no	no	none
	18	Y	Vln	L	25	26	M	Ia	triggered by descending passages	none	no	no	none
	19	Y	Vln	L	39	48	M	IIc	unable to play a scale slowly; can play the most difficult repertoire quickly	yes; original dystonia affecting 4; spread to 3 and 5 after hand surgery	no	no	none
	20	Y	Vln	L	34	37	M	IIi	worse descending than ascending	none	no	no	Voa thalamotomy without benefit
	21	Y	Vln	L	39	59	F	VIa	lack of control of vibrato (arm vibrato)	none	no	no	none
	22	N	Vln	L	39	42	F	IIa	none	none	no	no	ulnar release, no benefit
	23	N	Vln	L	29	30	M	IIa	none	rapid increase in practice time, with extensor forearm pain	no	no	none
	24	N	Vln	L	44	58	F	IIa	dystonia triggered by ascending scales; thirds are fine	none	no	no	none
	25	Y	Vln	L	25	45	M	IId	exquisite task-specificity of dystonic flexion of 3 in scalar and broken third passages	12 hours per day practice in preparation for a major competition	no	no	none
	26	Y	Vln	L	32	35	F	IIf	exquisitetask-specific dystonia, flexion of 4 in ascending scalar passages only	none	no	no	none
	27	N	Vln	L	35	37	M	IIc	none	none	no	no	"things that used to be easy, suddenly felt difficulty….the most frustrating experience of my life"
	28	Y	Vla	L	52	58	F	IIc	none	none	no	no	none
	29	N	Vla	L	25	27	F	IIb	playing piano unaffected	none	no	no	none
	30	N	Vla	L	33	34	F	IIa	none	none	no	no	none
	Summary	21Y		73% L	33.7 yr	40.8 yr	50% M			0.13	0.13	0
				27% R
