# Supplementary material for: Deep Phenotyping of Musicians’ Upper Limb Dystonia
Source: Tremor Other Hyperkinet Mov (N Y). 2025 Jul 17;15:31. doi: 10.5334/tohm.1044 (PMC12273687; doi:10.5334/tohm.1044)
Supplement: Supplemental File. — Video segments 1 to 10 and Tables 1 to 4. [file tohm-15-1-1044-s1.zip › tohm-1044_frucht-s1/Table 2a--Writer's cramp.xlsx]

## Sheet: Sheet1
	Table 2a--Writer's cramp
	Pt #	Video	R/L	Age onset	Age eval	Gender	Phenomenology	Mirror?	Geste?	Trigger?		Task spread		Anatomic spread		Other
	1	Y	R	40	45	F	IIIb+Va	no	no	none		typing		no		none
	2	N	R	46	48	F	IIIb	yes	yes	none		no		no		none
	3	N	R	42	52	F	IIIb+ IId+Vc	no	no	none		no		no		none
	4	N	L	68	71	M	IIIb	yes	no	none		no		no		none
	5	N	R	44	59	M	IIIb	no	no	none		holding spoon; turning a key		no		none
	6	N	R	43	55	F	Vb+Vc	yes	no	none		typing; using utensils;posture; rest		yes, to left hand		none
	7	N	R	44	65	F	EA	no	no	none		to all tasks, posture and rest		no		none
	8	Y	R	30	38	F	IIIb+Va	no	yes	none		no		no		none
	9	N	R	30	40	M	EH	yes	no	none		typing		no		none
	10	N	R	32	50	F	IIIb	yes	no	none		no		no		none
	11	N	R	18	38	M	IIIb	yes	yes	yes--severing of left IV, V tendons		no		no		none
	12	N	L	34	52	M	EA	yes	no	none		no		no		none
	13	N	R	44	45	F	Va + Ve	no	yes	none		no		no		none
	14	Y	R	30	40	F	IIIb+IId+Vc	yes	no	none		pipetting at work, shampoing hair		no		none
	15	N	L	41	56	M	IIa+Vc	yes	no	none		using a spoon, playing piano		no		none
	16	N	L	20	21	F	Ic	no	no	none		no		no		none
	17	N	R	37	40	F	EA	no	no	none		no		no		none
	18	Y	R	18	21	F	EA	no	no	none		no		no		none
	19	Y	R	73	77	F	IIIb+IId	yes	no	none		no		no		Beautiful mirror dystonia video (Pichet)
	20	Y	R	51	53	M	EA	no	no	none		all hand tasks and rest		no		none
	21	Y	R	46	48	F	EA	no	no	none		all hand tasks		no		Marked improvement with hand grip
	22	Y	R	N/A	N/A	M	IIIb+Va	no	no	none		no		no		none
	23	Y	R	23	25	F	IIa+Va+Vd	yes	no	none		no		no		none
	24	Y	R	43	58	F	Ic+IIIe	yes	no	none		no		no		none
	25	Y	R	23	68	M	Ic + IIIb + Va	yes	no	none		typing, utensils		no		none
	26	Y	R	22	24	F	If + IIh	no	no	none		no		no		none
	27	Y	R	24	29	F	Ia + Va	yes	no	none		typing and to rest (walking)		no		none
	28	Y	R	57	70	M	IIIb	no	no	none		no		no		none
	29	Y	L	50	53	M	IIIb + IId	yes	yes	none		no		no		none
	30	Y	R	35	42	M	IIIb + IId	no	yes	none		no		no		uses a Gowers writing device
	31	Y	L	36	39	M	Va + Ia	no	no	remote TBI		posture and rest		no		brother with WC
	32	Y	R	22	34	M	Va + IIIe	no	yes	none		no		no		prominent dystonic tremor
	33	Y	R	41	49	M	EA	no	no	none		no		no		writing without the thumb is easier
	34	Y	R	40	42	F	IIIb + IId	no	no	none		texting		no		none
	35	Y	R	31	36	F	Va + IIIb	no	no	none		no		no		none
	36	Y	R	54	57	F	If + IIh	no	no	none		typing, using utensils		no		none
	37	Y	L	60	63	F	Va + If + IIIb	yes	no	none		no		no		none
	38	Y	R	16	17	F	IIIb + IId	yes	no	none		no		no		none (DYT1 negative)
	39	N	R	31	71	F	IIIb + IId	yes	no	none		utensils, makeup		no		none
	40	Y	R	40	69	F	IIIb	yes	no	professional caligrapher		no		no		none
	41	Y	R	44	63	F	IIIb	yes	no	none		no		no		none
	42	Y	R	31	49	M	Va + IIIb	yes	no	none		pouring		no		none
	43	N	R	26	51	M	Va + Ic	no	no	none		no		no		none
	44	Y	L	10	38	M	EA	no	no	none		no		yes, to right arm (guitar)		none
	45	N	R	40	70	M	Vc + Vd + IIb	no	no	none		typing, mouse, rest		no		none
	46	N	L	52	62	F	IIIb	no	no	none		no		no		none
	47	Y	R	36	44	F	Vc + IIIb	no	no	none		typing, mouse		no		prominent glove effect with writing and typing
	48	Y	R	30	40	M	Va + IIIb	no	no	none		typing, mouse		no		none
	49	N	R	30	40	F	IIc	yes	no	none		pipetting, posture, rest		no		none
	50	Y	R	48	58	F	Va + IIIb	yes	no	none		pouring, typing		no		none
	TOTAL	31Y	82% R	37.3 yr	48.5 yr	40% M		46% +	14% +	0.06		0.42		0.04
			18%L
