# Supplementary material for: Deep Phenotyping of Musicians’ Upper Limb Dystonia
Source: Tremor Other Hyperkinet Mov (N Y). 2025 Jul 17;15:31. doi: 10.5334/tohm.1044 (PMC12273687; doi:10.5334/tohm.1044)
Supplement: Supplemental File. — Video segments 1 to 10 and Tables 1 to 4. [file tohm-15-1-1044-s1.zip › tohm-1044_frucht-s1/Table 2b--Other dystonia.xlsx]

## Sheet: Sheet1
	Table 2b--Other Dystonia
	Pt #	Video	R/L	Age onset	Age eval	Gender	Phenomenology	Other phenom (tech, null, mirror)			Trigger		Task spread		Anatomic spread	Other
	1	Y	R	48	49	F	EA	no			no		no		no	none
	2	Y	L	42	62	M	EA	no			no		tennis, golf, writing, throwing		no	none
	3	N	R/L	43	55	F	Vc + IIc + IIIb	mirror			no		all tasks, posture, rest		yes	none
	4	Y	R	48	55	M	Vc + IIa	null point			no		all tasks, posture, rest		no	tennis professional
	5	Y	R	54	57	M	Vc + IIc + IIIb	null point			no		computer mouse, writing, guitar, rest, posture		no	none
	6	Y	R	40	60	F	Vc + IIc + IIIb	null point, prominent mirror			no		rest, posture, writing, any action, pouring		no	none
	7	Y	R/L	43	48	F	Vc + IIc + IIIb	null point, prominent mirror			no		rest, posture, writing, typing		no	none
	8	Y	R/L	47	49	M	IIc + IIIb	mirror			no		texting, writing, typing		no	fingerectomy (2); pure original pattern with texting (just index)
	9	Y	L	57	58	F	VII	no			no		all arms actions, rest, posture		no	none
	10	Y	R	14	16	M	VII	archery dystonia			no		no		no	none
	11	Y	R	23	24	M	EA	pingpong			no		no		no	right arm involved by "demonic possession"
	12	Y	R	14	16	M	EA	shortstop			no		writing		no	none
	13	Y	R	21	44	M	VII	tennis, golf, throwing			no		no		no	none
	14	N	L	31	38	M	IIb	typing			no		no		no	none
	15	Y	R	21	23	M	Ib	typing			competitive speed typing		no		no	none
	16	Y	L	42	42	M	IIb + Ia	typing			no		rest, posture, all actions		no	none
	TOTAL	14Y	56% R	36.8 yr	43.5 yr	69% M					0.06		0.625		0.06
			25% L
			19% B
