# Supplementary material for: Deep Phenotyping of Musicians’ Upper Limb Dystonia
Source: Tremor Other Hyperkinet Mov (N Y). 2025 Jul 17;15:31. doi: 10.5334/tohm.1044 (PMC12273687; doi:10.5334/tohm.1044)
Supplement: Supplemental File. — Video segments 1 to 10 and Tables 1 to 4. [file tohm-15-1-1044-s1.zip › tohm-1044_frucht-s1/Table 3--FTSDma in the literature.xlsx]

## Sheet: Sheet1
		Table 3--FTSDma in the literature
		Publication	Instrument	Total # pts	Gender	R/L/B	Age onset	Phenomenology
		Phenomenology papers
		Ruiz 2011	Piano	6	4M/2F	6L	32.2	D2 (3 pts); D3 (1 pt); D2,4 (1 pt); D1-5 (1 pt)
		Oku 2019	Piano	13	2M/11F	9R/4L	38.5	D2 (6 pts); D3 (7 pts)
		Rampim 2018	Piano	1	F	B	63	IIIb + Iic + Vc + Vd
		Kita 2021	Piano	15	6M/9F	13R/2B	36	D3(5 pts); D4 (4 pts); D1 (1 pt); D4,5 (2 pts); D3,4 (2 pts); D1-5 (1 pt)
		Oku 2024	Piano	16	9M/7F	14R/2L	32.3	Ib; Ic; IIa; IIc; Iif (1 pt each of prior 5); Vc; IId + Vc; IIb (2 pts); IId (2 pts); IIIb (2 pts); Ie (3 pts)
		Ruiz 2009	Piano	9	8M/1F	9R	24.8	D4 (1 pt); D3 (1 pt); D1,2 (1 pt); D3,4 (1 pt); D4,5 (1 pt); D3,4,5 (2 pts)
		Jabusch 2004	Piano	1	M	R	28	Iic
		Furuya 2020	Piano	13	5M/8F	13R	38.2	IIb (7 pts); IIc (1 pt); IId (3 pts); Ic (1 pt); IId + IIi (1 pt)
		Furuya 2018	Piano	7	5M/2F	7R	N/A	Ic (7 pts)
				81	40M/41F	66R/12L/3B	34.6 yr	38 patients with full description of phenomenology
		Vechio 2012	Plucked string	1	M	R	N/A	Ic
		Nishida 2023	Plucked string	1	M	R	42	Ie
		Horisawa 2018	Plucked string	1	M	R	26	Ie + IIf
		Betti 2018	Plucked string	1	M	R	52	IId
				4	4M	4R	40 yr	4 patients with full description of phenomenology
		Caroco 2024	Percussion (conga)	1	M	L	56	IIc
		Bledsoe 2022	Percussion	11	11M	4R/6L/1B	34.5	* see below
		Ragothaman 2004	Percussion (tabla)	2	2M	2R	38	Ic + IIc + Vb; Ic + IIc + Vb + Vc
				14	14M	6R/7L/1B	36.5 yr	14 patients with full description of phenomenology
		Sadnicka 2024	5 Piano/6 Guitar	11	10M/1F	9R/2B	N/A	Piano: D1 (2 pts); D4,5 (2 pts); D3,4 (1 pt). Guitar: D1 (1 pt); D2 (1 pt); D3 (1 pt); D1,2 (1 pt); D 3,4 (1 Pt); D2,3,4 (1 pt)
		Horisawa 2024	5 Pn/3 plck/1wdw/1perc	10	N/A	7R/3L	41.3	Piano: Ic; IIa; Ia; Iif; Ic + Iib. Plectrum: Iib; N/A; Ia + IIf. Wdw: Iii. Drm: IIIb.
		Newmark 1987	Mixed	57	42M/15F	Pn: 20M/2F.	34	Piano: Iia (22 pts). Plectrum: IId (4 pts). Clt: Iia (5 pts).
		Charness 1996	Mixed	69	47M/22F	N/A	33	24 patients with Iia pattern (instrument not recorded)
		Van der Steen 2014	Mixed	15	11M/4F	5R/10L	30.9	Piano: D3 (2 pts); D1 (1 pt); D4 (2 pt). Plectrum D3 (2 pt); D4 (2 pt). Wdw D4 (3 pts); D3 (1 pt). String D4 (2 pts).
		Berque 2010	Mixed	8	7M/1F	7R/1L	40.3	Piano: Ia + If + Va. Plck str: IIf; IIc. Wdw: IIa (3 pts); Iib (1 pt); IIi (1 pt)
		Brandfonbrener 2004	Mixed	113	84M/29F	see phenomenology	N/A	Piano: 25R/9L; String 14R/21L; Plck str 19R/1L; Flute 1R/9L.
				283	201M/72F	48R/18L	34.1 yr	48 patients with full description of phenomenology
		TOTAL	23 papers	382 patients	69%M/31%F	74%R/22%L/4%B	32.9 yr	104 patients with full description of phenomenology
		Demographic papers
		Rosset-Llobet 2007	Mixed	101 patients	89M/12F	69R/17L/6B	29.3
		Rozanski 2015	Mixed	1,144 patients (lit review)	N/A	see phenomenology	N/A	Piano 78%R/15%L/6%B; Plck str: 78%R/19%L;3%B; String: 30%R/68%L;1% B; Perc: 49%r/:41%L;B2%.
		Moura 2017	Mixed	49 patients	34M/15F	N/A	30.8
		Paulig 2014	Mixed	30 pianists	22M/8F	N/A	N/A
				104 patients with full description of phenomenology:
					Piano: 38 + 5 + 22 +1 = 66 patients
					Plectrum: 4 + 3 + 4 + 1 =12 patients
					Drum: 1 + 11 + 2 + 1 = 15 patients
					Wdwind: 1 + 5 + 5 = 11 patients
			Piano	1	IIIb + IIc + Vc + Vd
			Piano	16	Ib; Ic; IIa; IIc; Iif (1 pt each of prior 5); Vc; IId + Vc; IIb (2 pts); IId (2 pts); IIIb (2 pts); Ie (3 pts)
			Piano	1	Iic
			Piano	13	IIb (7 pts); IIc (1 pt); IId (3 pts); Ic (1 pt); IId + IIi (1 pt)
			Piano	7	Ic (7 pts)
			Plucked strings	1	Ic
			Plucked strings	1	Ie
			Plucked strings	1	Ie + IIf
			Plucked strings	1	IId
			Percussion (conga)	1	Iic
			Percussion (conga)	11	* see below
			Percussion (tabla)	2	Ic + IIc + Vb; Ic + IIc + Vb + Vc
			5 Pn/3 plc/1wdw/1perc	9	Piano: Ic; IIa; Ia; Iif; Ic + Iib. Plck str: Iib; N/A; Ia + IIf. Wdw: IIi. Perc: IIIb.
			Mixed	31	Piano: IIa (22 pts). Plck str: IId (4 pts). Clt: Iia (5 pts).
			Mixed	8	Piano: Ia + If + Va. Plck str: IIf; IIc. Wdw: IIa (3 pts); IIb (1 pt); IIi (1 pt)
					Ia + If + IIh	*drum phenomenology
					Ic + IId + Vd
					IIc + Vc + Ve
					Vc + Vd
					IIa + Va + Vd
					Ia
					Vd
					IIh + Va + Ve
					Ie + IIf +Vc
					IIc + Vd
					Ie + IIf
