# Supplementary material for: Deep Phenotyping of Musicians’ Upper Limb Dystonia
Source: Tremor Other Hyperkinet Mov (N Y). 2025 Jul 17;15:31. doi: 10.5334/tohm.1044 (PMC12273687; doi:10.5334/tohm.1044)
Supplement: Supplemental File. — Video segments 1 to 10 and Tables 1 to 4. [file tohm-15-1-1044-s1.zip › tohm-1044_frucht-s1/Table 4a--Writer's cramp in the literature.xlsx]

## Sheet: Sheet1
	Table 4a--Writer's camp in the literature
		Paper	# pts	Age (yrs)	Gender	Phenomenology				Code			Task spread	Task spread	Anatomic spread	Mirror
													"Simple"	"Dystonic"
		Odergren 1996	6	51	4M/2F	3 patients with predominant flexion of 1-3				IIIb + IId			1	5	0	0
		Rivest 1991	12	34	9M/3F	12 patients with full phenomenology:							3	9	2	0
						Flex 1				IIIc
						Flex 2				Ic
						Ext 1,2				IIIe + Ia
						Flex 1,2				IIIb
						Flex 2-5				IIc + Ic
						Flex 1-5				IIIb + IIc
						Flex 2 + Wrist flexion				Ic + Vc
						Ext 2 + ulnar deviation + wrist extension				Ia + Va +Vd
						Ext 1,2 + ulnar deviation + wrist extention				IIIe + Ia + Va +Ve
						Flex 4,5 + ulnar deviation				IIa + Vd
						Ulnar deviation + wrist flexion				Vc + Vd								24 pts with full phenomenology
						Entire arm				EA
		Kaji 1995	15	44	13M/2F	9 patients with full phenomenology:							8	7	3	0
						Flex 1				IIIc
						Ext 2				Ia
						Ext 1,2				IIIe + Ia
						Flex 1-3				IIIb + Iid
						Wrist flexion				Vc
						Wrist extension				Va
						Supination				Vf
						Flex 1-5 + wrist flexion				IIc + IIIb + Vc
						Flex 1, wrist flexion + pronation				IIIc + Vc + Vb
		Jhunjhunwala 2015	125	31.5	109M/16F	Wrist involved in all 125 patients							103	22	4	44
						Thumbs involved in 103 patients
						Index inolved in 73 patients
						Shoulder involved in 12 patients
																		266 pts with partial phenomenology
		Das 2007	141	29.1	112M/29F	Thumb involved in 30 patients							108	33	31	65
						Index involved in 41 patientss
						Wrist involved in 78 patients
		Total	299	31.5 yr	82.6% M								223 (75%)	76 (25%)	40 (13%)	109 (36%)
			WC in literature without phenomenology
		Baur 2009	26	30.9	6M/20F								10	16
		Hermsdorfer 2011	27	31.4	7M/20F								14	13
		Tinazzi 2005	10	24.3	6M/4F								7	3
		Allgower 2018	12	36	6M/6F								6	6
		Zeuner 2021	14	39.3	10M/4F								5	9
		Delrobaei 2016	9	49.2	6M/3F								N/A	N/A
		Delnooz 2013	13	38.5	5M/8F								13	0
		Serrien 2000	8	N/A	5M/3F								5	3
		Valls-Sole 1995	8	N/A	6M/2F								8	0
		Total	127	34.4 yr	57M/70F								68 (57.6%)	50 (42.4%)
	GRAND TOTAL		426	32.3 yr	71%M								291 (70%)	126 (30%)
