# Supplementary material for: Deep Phenotyping of Musicians’ Upper Limb Dystonia
Source: Tremor Other Hyperkinet Mov (N Y). 2025 Jul 17;15:31. doi: 10.5334/tohm.1044 (PMC12273687; doi:10.5334/tohm.1044)
Supplement: Supplemental File. — Video segments 1 to 10 and Tables 1 to 4. [file tohm-15-1-1044-s1.zip › tohm-1044_frucht-s1/Table 4b--Other dystonia in the literature.xlsx]

## Sheet: Sheet1
		Table 4b--Other dystonia in the literature
		Paper	# pts	Task		Age onset (yrs)	Gender	Phenomenology				Code		Task spread	Anatomic spread	Other
		Kawama 2024	1	Esport gaming		26	M	L: flexion of 3,4,5				IIc		typing	no	sensory trick (touching wrist)
		Horisawa 2022	1	Baseball pitching		10	M	R:wrist flexion witih throwing				Vc		no	no	Rx with thalamotomy
		Lagueny 2002	2	Pentaque (boule throwing)		48, 55	2M	R: Freezing of right shoulder flexion (pec M, deltoid, biceps)				VII		no	no	mirror dystonia
		Sitburana 2008	1	Pistol shooting		35	M	R: pronation and wrist flexion				Vb + Vc		no	no	none
		Nishitani 2023	1	Pistol shooting		38	F	R: D2 flexion				Ic		no	no	Rx with thalamotomy
		Le Floch 2010	4	Table tennis		27, 19, 67, 17	3M/1F	Flexion elbow, elevation/adduction of shoulder; wrist flexion				VIa + VII; Vc		no	no	sensory trick (touching right arm)
		Asahi 2017	1	Table tennis		19	F	L: wrist flexion and elbow elevation				Vc + VII		no	no	Rx with thalamotomy
		Smilowska 2019	1	Billiards		52	M	R: shoulder anterior flexion, movement arrest				VII		no	no	Rx with botuolinum toxin
		Adler 2018	5	Golf		61.4 (avg)	5M	wrist flexion, wrist pronation				Vb + Vc		no	no	none
		Total	17			42.4 yr	15M/2F
